# Supplementary material for: Development of a Model-Informed Dosing Tool to Optimise Initial Antibiotic Dosing—A Translational Example for Intensive Care Units
Source: Pharmaceutics. 2021 Dec 10;13(12):2128. doi: 10.3390/pharmaceutics13122128 (PMC8708464; doi:10.3390/pharmaceutics13122128)
Supplement: Supplementary file 1 [file pharmaceutics-13-02128-s001.zip]

Archive with 2 entries (2 files):
- pharmaceutics-1428206-supplementary material/pharmaceutics-1428206 - supplementary material S1_corrected.pdf
- pharmaceutics-1428206-supplementary material/SupplementaryMaterial S2_Tabular_precision_dosing_tool.xlsx
