# Supplementary material for: Development of a Model-Informed Dosing Tool to Optimise Initial Antibiotic Dosing—A Translational Example for Intensive Care Units
Source: Pharmaceutics. 2021 Dec 10;13(12):2128. doi: 10.3390/pharmaceutics13122128 (PMC8708464; doi:10.3390/pharmaceutics13122128)
Supplement: Supplementary file 1 [file pharmaceutics-13-02128-s001.zip › pharmaceutics-1428206-supplementary material/SupplementaryMaterial S2_Tabular_precision_dosing_tool.xlsx]

## Sheet: Dosing suggestion
Creatinine clerance [mL/min] (Cockcroft-Gault)	Dosing regimens* targeting minimum meropenem plasma concentrations [mg/L] of:								Creatinine clerance [mL/min] (Cockcroft-Gault)
	No MIC determined#	1†	2†	4†	8†	12†	16†	32†
10	1 g MERO, q12h	1 g MERO, q12h	1 g MERO, q12h	1 g MERO, q12h	1 g MERO, q12h	1 g MERO, q8h	1 g MERO, q8h	1 g MERO, q6h	10
20					1 g MERO, q8h		1 g MERO, q6h	2 g MERO, q6h	20
30				1 g MERO, q8h		1 g MERO, q6h			30
40	1 g MERO, q8h		1 g MERO, q8h		1 g MERO, q6h		2 g MERO, q6h	3 g MERO, q6h	40
50						2 g MERO, q6h		4 g MERO, q6h	50
60		1 g MERO, q8h		1 g MERO, q6h	2 g MERO, q6h		3 g MERO, q6h	NO regimen reaching 90% PTA	60
70									70
80						3 g MERO, q6h	4 g MERO, q6h		80
90	1 g MERO, q6h		1 g MERO, q6h						90
100				2 g MERO, q6h	3 g MERO, q6h	4 g MERO, q6h	NO regimen reaching 90% PTA		100
110									110
120		1 g MERO, q6h				NO regimen reaching 90% PTA			120
130					4 g MERO, q6h				130
140									140
150									150
175			2 g MERO, q6h	3 g MERO, q6h	4 g MERO, q6h Only PTA of 87% is reached!				175
200									200
250									250
300									300
Lower daily dose 		1 g MERO q12h	1 g MERO q8h	1 g MERO q6h	2 g MERO q6h	3 g MERO q6h	4 g MERO q6h	 Higher daily dose
		*All prolonged infusions (4 h) with 1 g loading dose. †90% of patients reach the targeted minimum meropenem concentration using the suggested dosing regimens. #Based on the local pathogen-independent mean fraction of response (see page 2). CAUTION: use only if no resistent bacteria (MIC > 8 mg/L) are expected.
daily dose ≤ 6 g
daily dose > 6 g and ≤12 g
daily dose > 12 g
Options if MIC is unknown:
1. Targeting the local pathogen-independent mean fraction of response (LPIFR)						2. Targeting the EUCAST breakpoints (2 mg/L susceptible/intermediate and 8 mg/L intermediate/resistent)

## Sheet: 1 mgL
		1 g meropenem, 4 h infusion, 6 h dosing intervall					1 g meropenem, 4 h infusion, 8 h dosing intervall					1 g meropenem, 4 h infusion, 12 h dosing intervall					2 g meropenem, 4 h infusion, 6 h dosing intervall					2 g meropenem, 4 h infusion, 8 h dosing intervall					2 g meropenem, 4 h infusion, 12 h dosing intervall					3 g meropenem, 4 h infusion, 6 h dosing intervall					3 g meropenem, 4 h infusion, 8 h dosing intervall					3 g meropenem, 4 h infusion, 12 h dosing intervall					4 g meropenem, 4 h infusion, 6 h dosing intervall
	Creatinine clerance [mL/min] (Cockroft-Gault)	Probability of		Cmin [mg/L]			Probability of		Cmin [mg/L]			Probability of		Cmin [mg/L]			Probability of		Cmin [mg/L]			Probability of		Cmin [mg/L]			Probability of		Cmin [mg/L]			Probability of		Cmin [mg/L]			Probability of		Cmin [mg/L]			Probability of		Cmin [mg/L]			Probability of		Cmin [mg/L]
		98% T>MIC	Cmin>MIC-<5xMIC	P0.05	Median (P0.5)	P0.95	98% T>MIC	Cmin>MIC-<5xMIC	P0.05	Median (P0.5)	P0.95	98% T>MIC	Cmin>MIC-<5xMIC	P0.05	Median (P0.5)	P0.95	98% T>MIC	Cmin>MIC-<5xMIC	P0.05	Median (P0.5)	P0.95	98% T>MIC	Cmin>MIC-<5xMIC	P0.05	Median (P0.5)	P0.95	98% T>MIC	Cmin>MIC-<5xMIC	P0.05	Median (P0.5)	P0.95	98% T>MIC	Cmin>MIC-<5xMIC	P0.05	Median (P0.5)	P0.95	98% T>MIC	Cmin>MIC-<5xMIC	P0.05	Median (P0.5)	P0.95	98% T>MIC	Cmin>MIC-<5xMIC	P0.05	Median (P0.5)	P0.95	98% T>MIC	Cmin>MIC-<5xMIC	P0.05
	10	100	0	23.89	51.071	90.861	100	0	13.975	34.097	64.487	100	1.2	5.48679	17.835	38.577	100	0	47.64	101.87	179.77	100	0	28.0639	67.964	127.07	100	0	11.0049	35.476	75.126	100	0	71.5139	152.685	269.07	100	0	42.112	101.77	189.49	100	0	16.487	53.106	111.84	100	0	95.575
	20	100	0	17.666	36.116	63.256	100	0.2	9.65189	23.038	43.59	100	9.6	3.2165	10.942	24.497	100	0	35.324	72.237	125.86	100	0	19.325	46.111	86.5821	100	1.4	6.42669	21.814	48.192	100	0	52.835	108.21	188.8	100	0	29.0059	69.0715	129.69	100	0.4	9.69168	32.7065	72.237	100	0	70.428
	30	100	0	13.343	27.26	48.446	100	1.2	6.7767	16.606	32.379	99.2	27.4	1.9081	7.1573	17.232	100	0	26.683	54.461	96.615	100	0	13.582	33.191	64.497	100	6.8	3.8216	14.302	34.118	100	0	39.92	81.693	144.71	100	0	20.299	49.815	96.577	100	2.6	5.72239	21.446	51.143	100	0	53.358
	40	100	0	10.298	21.438	38.999	100	4.6	4.8565	12.523	25.461	96.8	47.6	1.1548	4.8723	12.782	100	0	20.616	42.843	77.8511	100	0.4	9.71749	25.024	50.7751	99.4	17.6	2.3175	9.7433	25.493	100	0	30.999	64.3515	116.72	100	0	14.5459	37.493	76.264	99.8	8.4	3.4562	14.647	38.073	100	0	41.2189
	50	100	0.4	8.11709	17.375	32.429	100	11.8	3.5373	9.6735	20.644	91.4	61.7	0.713759	3.4181	9.82741	100	0	16.247	34.712	64.8911	100	1.4	7.0728	19.38	41.255	97.6	31.4	1.4263	6.8401	19.704	100	0	24.355	52.1255	97.1911	100	0.4	10.663	29.068	61.762	99	18	2.1496	10.272	29.449	100	0	32.445
	60	100	1.6	6.4791	14.344	27.55	99.8	22.8	2.6117	7.6387	17.116	82.6	66.2	0.44467	2.453	7.75411	100	0	12.983	28.687	55.15	100	4	5.22769	15.308	34.249	94.2	44.8	0.892329	4.908	15.468	100	0	19.489	43.057	82.831	100	1.2	7.855	22.989	51.516	97.2	29.4	1.3309	7.3288	23.15	100	0	26.056
	70	100	3.8	5.27869	12.062	23.889	99.4	35.2	1.9705	6.15515	14.493	71.6	63.4	0.28452	1.7848	6.2024	100	0.2	10.553	24.125	47.705	100	8.4	3.94219	12.306	28.906	88.6	53.8	0.572409	3.5686	12.42	100	0	15.861	36.176	71.4571	100	3	5.9143	18.431	43.372	93.8	40.4	0.850079	5.34425	18.635	100	0	21.171
	80	100	7.6	4.332	10.262	20.944	98.5	47.8	1.5034	5.0103	12.391	59.2	55.8	0.182209	1.3165	5.03901	100	0.4	8.69478	20.528	41.837	99.8	14.6	3.0096	10.006	24.7031	81.2	58.2	0.37033	2.6338	10.094	100	0	13.018	30.804	62.779	100	6	4.5216	15.039	37.116	89	48.4	0.551879	3.9546	15.121	100	0	17.365
	90	100	13.2	3.5879	8.8243	18.5141	96.8	58.2	1.1656	4.1184	10.687	47.3	46.8	0.12237	0.98522	4.1325	100	1.2	7.15269	17.636	37.059	99.6	22.6	2.3332	8.2574	21.3971	72.2	57.6	0.243179	1.9684	8.25281	100	0.2	10.737	26.459	55.466	99.8	10.4	3.49289	12.367	32.033	82.4	52.8	0.3665	2.9569	12.411	100	0	14.361
	100	100	20.4	3.012	7.65805	16.489	94	65.6	0.904539	3.4198	9.29411	37	37.8	0.0820938	0.74807	3.43521	100	2.4	6.0182	15.284	32.989	99	31.2	1.8139	6.85325	18.643	62.4	53.2	0.16409	1.4854	6.80921	100	0.6	9.05359	22.973	49.687	99.8	15.8	2.7405	10.279	27.932	74.4	54	0.244069	2.2379	10.249	100	0.2	12.064
	110	100	28.2	2.5712	6.7029	14.891	90.6	70.2	0.71754	2.8708	8.1747	27.6	29.6	0.0567088	0.56988	2.85181	100	4.4	5.1268	13.384	29.727	98	39.6	1.4428	5.73665	16.375	53.2	47.6	0.11286	1.1476	5.7281	100	1	7.6932	20.108	44.501	99.4	22.6	2.1626	8.5991	24.606	66.2	52.3	0.17092	1.7139	8.5489	100	0.4	10.264
	120	99.8	36.6	2.2072	5.9425	13.517	86.2	71.8	0.58161	2.44085	7.2565	20.8	22.8	0.039928	0.44711	2.4184	100	6.8	4.4191	11.877	27.026	96.8	46.7	1.1623	4.9013	14.538	44.2	41.8	0.0805438	0.891415	4.85191	100	1.8	6.6364	17.846	40.49	98.8	29.2	1.752	7.3324	21.823	58.2	48.4	0.12066	1.3387	7.2849	100	0.6	8.81429
	130	99.6	44.5	1.9248	5.3255	12.417	81	70.8	0.47916	2.1097	6.5417	15.6	17.6	0.0289589	0.35867	2.08011	100	10	3.8585	10.637	24.731	95	53.4	0.953409	4.2184	13.026	36.8	36.2	0.05897	0.714335	4.1559	100	3	5.7357	15.9625	37.24	98	35.8	1.4367	6.3327	19.644	50.4	44.5	0.0871709	1.0674	6.2337	100	1.2	7.68239
	140	99.4	51.2	1.7026	4.8475	11.561	76	68.4	0.40549	1.8614	5.9865	11.8	13.6	0.021907	0.2944	1.8346	100	13.2	3.409	9.7008	23.135	93.2	57.6	0.808569	3.7331	11.996	30.6	31	0.043689	0.59003	3.6631	100	4.4	5.0942	14.507	34.584	97.2	40.8	1.213	5.5825	17.996	44.1	40.3	0.065995	0.884605	5.49381	100	1.8	6.827
	150	99.2	57	1.5192	4.4483	10.879	70.4	64.8	0.343539	1.6612	5.5531	9	10.8	0.016739	0.246465	1.6445	100	17.4	3.0229	8.9014	21.736	90.6	60.4	0.68256	3.3153	11.082	25.4	26.2	0.033634	0.49224	3.2809	100	6.2	4.54678	13.357	32.684	95.8	45.6	1.0254	4.9997	16.651	38	36	0.0501658	0.7388	4.93691	100	2.6	6.0528
	175	98.8	61.2	1.3921	4.1834	10.402	66	62.2	0.2989	1.5291	5.2694	7.2	8.6	0.013492	0.21628	1.5158	100	20.8	2.7851	8.37055	20.746	88.2	61.9	0.601239	3.0689	10.525	21.8	22.9	0.02728	0.43347	3.0432	100	7.8	4.15679	12.581	31.2701	94.6	48.6	0.900679	4.5972	15.756	33.6	32.5	0.0406879	0.64995	4.54401	100	3.4	5.5331
	200	98.6	61.1	1.3843	4.1843	10.4001	65.8	62	0.29905	1.5271	5.24711	7.4	8.8	0.013481	0.21617	1.5168	100	20.8	2.77469	8.3809	20.846	88.2	62	0.595708	3.0555	10.443	22	23	0.02683	0.43265	3.02461	100	7.8	4.14979	12.556	31.167	94.6	49.2	0.895478	4.5811	15.732	33.2	32.6	0.04032	0.64931	4.5584	100	3.4	5.5238
	250	98.8	61.2	1.3843	4.1914	10.406	66	62.2	0.29721	1.52685	5.24631	7.4	8.8	0.0135689	0.21573	1.5151	100	20.8	2.7634	8.3623	20.759	88.4	61.8	0.596369	3.05725	10.502	21.7	22.9	0.027122	0.432225	3.0234	100	8	4.14039	12.552	31.2061	94.6	48.8	0.896429	4.5844	15.7361	33.2	32.1	0.0400999	0.648375	4.5442	100	3.4	5.5278
	300	98.8	61.4	1.385	4.1788	10.379	65.8	62.2	0.299289	1.5343	5.2757	7.2	8.8	0.013442	0.21634	1.5148	100	21	2.7636	8.3652	20.781	88.5	62	0.59892	3.0604	10.494	22	23	0.0271219	0.43239	3.036	100	7.8	4.1472	12.559	31.197	94.6	49	0.89789	4.5884	15.751	33.4	32.2	0.0404089	0.649355	4.5458	100	3.4	5.5378
	MIC	Minimal inhibiotry concentration									98% T>MIC	Probability over 90%					Cmin distribution	below 16mg/L
											98% T>MIC	Probability between 50% and 90%					Cmin distribution	between 16 mg/L and 64 mg/L
	Median of the 1000 stochastic simulations to include model uncertainty										98% T>MIC	Probability below 50%					Cmin distribution	above 64 mg/L
	98% T>MIC	Meropnem plasma concentration is above the MIC for 98% of the time (2nd day of treatment)
	Cmin>MIC-<5xMIC	Minimal meropnem plasma concentration after 24.5 is above the MIC and below 5x MIC
											Cmin>MIC-<5xMIC	Probability over 90%
	Meropenem concentrations distribution of all 1000 stochastic simulations										Cmin>MIC-<5xMIC	Probability between 50% and 90%
	P0.05	5th percentile									Cmin>MIC-<5xMIC	Probability below 50%
	P0.95	95th percentile
[truncated: 27 more columns]

## Sheet: 2mgL
		1 g meropenem, 4 h infusion, 6 h dosing intervall					1 g meropenem, 4 h infusion, 8 h dosing intervall					1 g meropenem, 4 h infusion, 12 h dosing intervall					2 g meropenem, 4 h infusion, 6 h dosing intervall					2 g meropenem, 4 h infusion, 8 h dosing intervall					2 g meropenem, 4 h infusion, 12 h dosing intervall					3 g meropenem, 4 h infusion, 6 h dosing intervall					3 g meropenem, 4 h infusion, 8 h dosing intervall					3 g meropenem, 4 h infusion, 12 h dosing intervall					4 g meropenem, 4 h infusion, 6 h dosing intervall
	Creatinine clerance [mL/min] (Cockroft-Gault)	Probability of		Cmin [mg/L]			Probability of		Cmin [mg/L]			Probability of		Cmin [mg/L]			Probability of		Cmin [mg/L]			Probability of		Cmin [mg/L]			Probability of		Cmin [mg/L]			Probability of		Cmin [mg/L]			Probability of		Cmin [mg/L]			Probability of		Cmin [mg/L]			Probability of		Cmin [mg/L]
		98% T>MIC	Cmin>MIC-<5xMIC	P0.05	Median (P0.5)	P0.95	98% T>MIC	Cmin>MIC-<5xMIC	P0.05	Median (P0.5)	P0.95	98% T>MIC	Cmin>MIC-<5xMIC	P0.05	Median (P0.5)	P0.95	98% T>MIC	Cmin>MIC-<5xMIC	P0.05	Median (P0.5)	P0.95	98% T>MIC	Cmin>MIC-<5xMIC	P0.05	Median (P0.5)	P0.95	98% T>MIC	Cmin>MIC-<5xMIC	P0.05	Median (P0.5)	P0.95	98% T>MIC	Cmin>MIC-<5xMIC	P0.05	Median (P0.5)	P0.95	98% T>MIC	Cmin>MIC-<5xMIC	P0.05	Median (P0.5)	P0.95	98% T>MIC	Cmin>MIC-<5xMIC	P0.05	Median (P0.5)	P0.95	98% T>MIC	Cmin>MIC-<5xMIC	P0.05
	10	100	0	23.89	51.071	90.861	100	0.2	13.975	34.097	64.487	100	12.6	5.48679	17.835	38.577	100	0	47.64	101.87	179.77	100	0	28.0639	67.964	127.07	100	1.2	11.0049	35.476	75.126	100	0	71.5139	152.685	269.07	100	0	42.112	101.77	189.49	100	0.2	16.487	53.106	111.84	100	0	95.575
	20	100	0	17.666	36.116	63.256	100	3.4	9.65189	23.038	43.59	99.2	41.6	3.2165	10.942	24.497	100	0	35.324	72.237	125.86	100	0.2	19.325	46.111	86.5821	100	9.6	6.42669	21.814	48.192	100	0	52.835	108.21	188.8	100	0	29.0059	69.0715	129.69	100	3.2	9.69168	32.7065	72.237	100	0	70.428
	30	100	0.8	13.343	27.26	48.446	100	13.8	6.7767	16.606	32.379	95.6	66.4	1.9081	7.1573	17.232	100	0	26.683	54.461	96.615	100	1.2	13.582	33.191	64.497	99.2	27.4	3.8216	14.302	34.118	100	0	39.92	81.693	144.71	100	0.2	20.299	49.815	96.577	99.8	12.8	5.72239	21.446	51.143	100	0	53.358
	40	100	3.6	10.298	21.438	38.999	99.8	31.6	4.8565	12.523	25.461	86.8	75	1.1548	4.8723	12.782	100	0	20.616	42.843	77.8511	100	4.6	9.71749	25.024	50.7751	96.8	47.6	2.3175	9.7433	25.493	100	0	30.999	64.3515	116.72	100	1.2	14.5459	37.493	76.264	98.6	28	3.4562	14.647	38.073	100	0	41.2189
	50	100	10	8.11709	17.375	32.429	99.4	51.2	3.5373	9.6735	20.644	73.4	69.8	0.713759	3.4181	9.82741	100	0.4	16.247	34.712	64.8911	100	11.8	7.0728	19.38	41.255	91.4	61.8	1.4263	6.8401	19.704	100	0	24.355	52.1255	97.1911	100	3.6	10.663	29.068	61.762	96	43.8	2.1496	10.272	29.449	100	0	32.445
	60	100	20.6	6.4791	14.344	27.55	97.8	67.2	2.6117	7.6387	17.116	57.4	57.4	0.44467	2.453	7.75411	100	1.6	12.983	28.687	55.15	99.8	22.6	5.22769	15.308	34.249	82.6	66.4	0.892329	4.908	15.468	100	0.2	19.489	43.057	82.831	100	8.8	7.855	22.989	51.516	90.8	55.8	1.3309	7.3288	23.15	100	0	26.056
	70	100	33.4	5.27869	12.062	23.889	95	76.6	1.9705	6.15515	14.493	42	44.2	0.28452	1.7848	6.2024	100	3.8	10.553	24.125	47.705	99.4	35.2	3.94219	12.306	28.906	71.6	63.4	0.572409	3.5686	12.42	100	0.6	15.861	36.176	71.4571	99.8	16.2	5.9143	18.431	43.372	83.2	61	0.850079	5.34425	18.635	100	0.2	21.171
	80	99.8	47.2	4.332	10.262	20.944	90.2	79.9	1.5034	5.0103	12.391	29.6	32.2	0.182209	1.3165	5.03901	100	7.6	8.69478	20.528	41.837	98.6	47.6	3.0096	10.006	24.7031	59.4	55.8	0.37033	2.6338	10.094	100	1.6	13.018	30.804	62.779	99.6	25.6	4.5216	15.039	37.116	73.4	60.6	0.551879	3.9546	15.121	100	0.4	17.365
	90	99.6	59.5	3.5879	8.8243	18.5141	83.4	78.4	1.1656	4.1184	10.687	20	22.4	0.12237	0.98522	4.1325	100	13	7.15269	17.636	37.059	96.8	58	2.3332	8.2574	21.3971	47.3	46.6	0.243179	1.9684	8.25281	100	3.6	10.737	26.459	55.466	99	35.6	3.49289	12.367	32.033	62.9	55.4	0.3665	2.9569	12.411	100	1.2	14.361
	100	99.2	69.6	3.012	7.65805	16.489	75.6	73	0.904539	3.4198	9.29411	13.3	15.4	0.0820938	0.74807	3.43521	100	20.2	6.0182	15.284	32.989	94	65.8	1.8139	6.85325	18.643	36.6	37.8	0.16409	1.4854	6.80921	100	6.5	9.05359	22.973	49.687	97.8	45.6	2.7405	10.279	27.932	52.2	49	0.244069	2.2379	10.249	100	2.4	12.064
	110	98.2	77.2	2.5712	6.7029	14.891	66.9	66.4	0.71754	2.8708	8.1747	8.4	10	0.0567088	0.56988	2.85181	100	28.6	5.1268	13.384	29.727	90.7	70.1	1.4428	5.73665	16.375	28	30	0.11286	1.1476	5.7281	100	10.6	7.6932	20.108	44.501	96.2	54	2.1626	8.5991	24.606	42.6	41.4	0.17092	1.7139	8.5489	100	4.4	10.264
	120	97	81.6	2.2072	5.9425	13.517	58	59.4	0.58161	2.44085	7.2565	5.4	6.8	0.039928	0.44711	2.4184	99.8	36.6	4.4191	11.877	27.026	86.2	71.6	1.1623	4.9013	14.538	20.6	22.7	0.0805438	0.891415	4.85191	100	15	6.6364	17.846	40.49	94	60	1.752	7.3324	21.823	34	34.6	0.12066	1.3387	7.2849	100	7	8.81429
	130	95	84	1.9248	5.3255	12.417	49.4	52	0.47916	2.1097	6.5417	3.6	4.6	0.0289589	0.35867	2.08011	99.6	44.8	3.8585	10.637	24.731	81.2	70.8	0.953409	4.2184	13.026	15.6	17.6	0.05897	0.714335	4.1559	100	20.2	5.7357	15.9625	37.24	91	64	1.4367	6.3327	19.644	27	28.4	0.0871709	1.0674	6.2337	100	10	7.68239
	140	92.8	84.4	1.7026	4.8475	11.561	42.6	45.6	0.40549	1.8614	5.9865	2.2	3.2	0.021907	0.2944	1.8346	99.4	51	3.409	9.7008	23.135	76.2	68.4	0.808569	3.7331	11.996	12	13.6	0.043689	0.59003	3.6631	100	25.8	5.0942	14.507	34.584	88	66	1.213	5.5825	17.996	22.2	23.6	0.065995	0.884605	5.49381	100	13.4	6.827
	150	90.2	83.2	1.5192	4.4483	10.879	36.4	39.8	0.343539	1.6612	5.5531	1.6	2.2	0.016739	0.246465	1.6445	99	56.8	3.0229	8.9014	21.736	70.5	65	0.68256	3.3153	11.082	8.9	10.4	0.033634	0.49224	3.2809	99.8	31.4	4.54678	13.357	32.684	84	66.6	1.0254	4.9997	16.651	18	19.6	0.0501658	0.7388	4.93691	100	17.4	6.0528
	175	87.6	81.8	1.3921	4.1834	10.402	31.4	35.2	0.2989	1.5291	5.2694	1.2	1.6	0.013492	0.21628	1.5158	98.8	60.9	2.7851	8.37055	20.746	66.4	62.6	0.601239	3.0689	10.525	7.4	8.8	0.02728	0.43347	3.0432	99.8	35.9	4.15679	12.581	31.2701	81.4	66.3	0.900679	4.5972	15.756	14.8	16.6	0.0406879	0.64995	4.54401	100	20.8	5.5331
	200	87.5	81.6	1.3843	4.1843	10.4001	31.5	35.3	0.29905	1.5271	5.24711	1.2	1.6	0.013481	0.21617	1.5168	98.8	61.4	2.77469	8.3809	20.846	65.9	62	0.595708	3.0555	10.443	7.2	8.6	0.02683	0.43265	3.02461	99.8	35.8	4.14979	12.556	31.167	81	66.2	0.895478	4.5811	15.732	14.8	16.6	0.04032	0.64931	4.5584	100	20.8	5.5238
	250	87.6	81.8	1.3843	4.1914	10.406	31.6	34.8	0.29721	1.52685	5.24631	1.2	1.6	0.0135689	0.21573	1.5151	98.8	61.5	2.7634	8.3623	20.759	66	62.2	0.596369	3.05725	10.502	7.2	8.5	0.027122	0.432225	3.0234	99.8	35.6	4.14039	12.552	31.2061	81	66	0.896429	4.5844	15.7361	14.6	16.2	0.0400999	0.648375	4.5442	100	21	5.5278
	300	87.6	81.8	1.385	4.1788	10.379	31.8	35.2	0.299289	1.5343	5.2757	1.2	1.6	0.013442	0.21634	1.5148	98.6	61.6	2.7636	8.3652	20.781	65.8	62.2	0.59892	3.0604	10.494	7.5	8.8	0.0271219	0.43239	3.036	99.8	36.2	4.1472	12.559	31.197	81	66	0.89789	4.5884	15.751	14.6	16.3	0.0404089	0.649355	4.5458	100	20.6	5.5378
	MIC	Minimal inhibiotry concentration									98% T>MIC	Probability over 90%					Cmin distribution	below 16mg/L
											98% T>MIC	Probability between 50% and 90%					Cmin distribution	between 16 mg/L and 64 mg/L
	Median of the 1000 stochastic simulations to include model uncertainty										98% T>MIC	Probability below 50%					Cmin distribution	above 64 mg/L
	98% T>MIC	Meropnem plasma concentration is above the MIC for 98% of the time (2nd day of treatment)
	Cmin>MIC-<5xMIC	Minimal meropnem plasma concentration after 24.5 is above the MIC and below 5x MIC
											Cmin>MIC-<5xMIC	Probability over 90%
	Meropenem concentrations distribution of all 1000 stochastic simulations										Cmin>MIC-<5xMIC	Probability between 50% and 90%
	P0.05	5th percentile									Cmin>MIC-<5xMIC	Probability below 50%
	P0.95	95th percentile
[truncated: 27 more columns]

## Sheet: 4 mgL 
		1 g meropenem, 4 h infusion, 6 h dosing intervall					1 g meropenem, 4 h infusion, 8 h dosing intervall					1 g meropenem, 4 h infusion, 12 h dosing intervall					2 g meropenem, 4 h infusion, 6 h dosing intervall					2 g meropenem, 4 h infusion, 8 h dosing intervall					2 g meropenem, 4 h infusion, 12 h dosing intervall					3 g meropenem, 4 h infusion, 6 h dosing intervall					3 g meropenem, 4 h infusion, 8 h dosing intervall					3 g meropenem, 4 h infusion, 12 h dosing intervall					4 g meropenem, 4 h infusion, 6 h dosing intervall
	Creatinine clerance [mL/min] (Cockroft-Gault)	Probability of		Cmin [mg/L]			Probability of		Cmin [mg/L]			Probability of		Cmin [mg/L]			Probability of		Cmin [mg/L]			Probability of		Cmin [mg/L]			Probability of		Cmin [mg/L]			Probability of		Cmin [mg/L]			Probability of		Cmin [mg/L]			Probability of		Cmin [mg/L]			Probability of		Cmin [mg/L]
		98% T>MIC	Cmin>MIC-<5xMIC	P0.05	Median (P0.5)	P0.95	98% T>MIC	Cmin>MIC-<5xMIC	P0.05	Median (P0.5)	P0.95	98% T>MIC	Cmin>MIC-<5xMIC	P0.05	Median (P0.5)	P0.95	98% T>MIC	Cmin>MIC-<5xMIC	P0.05	Median (P0.5)	P0.95	98% T>MIC	Cmin>MIC-<5xMIC	P0.05	Median (P0.5)	P0.95	98% T>MIC	Cmin>MIC-<5xMIC	P0.05	Median (P0.5)	P0.95	98% T>MIC	Cmin>MIC-<5xMIC	P0.05	Median (P0.5)	P0.95	98% T>MIC	Cmin>MIC-<5xMIC	P0.05	Median (P0.5)	P0.95	98% T>MIC	Cmin>MIC-<5xMIC	P0.05	Median (P0.5)	P0.95	98% T>MIC	Cmin>MIC-<5xMIC	P0.05
	10	100	0.4	23.89	51.071	90.861	100	8.9	13.975	34.097	64.487	99.4	58.4	5.48679	17.835	38.577	100	0	47.64	101.87	179.77	100	0.2	28.0639	67.964	127.07	100	13	11.0049	35.476	75.126	100	0	71.5139	152.685	269.07	100	0	42.112	101.77	189.49	100	3.6	16.487	53.106	111.84	100	0	95.575
	20	100	5.6	17.666	36.116	63.256	100	35.6	9.65189	23.038	43.59	94.2	81.2	3.2165	10.942	24.497	100	0	35.324	72.237	125.86	100	3.4	19.325	46.111	86.5821	99.2	41.8	6.42669	21.814	48.192	100	0	52.835	108.21	188.8	100	0.6	29.0059	69.0715	129.69	99.8	19.2	9.69168	32.7065	72.237	100	0	70.428
	30	100	20.2	13.343	27.26	48.446	99.6	65.8	6.7767	16.606	32.379	80	78.4	1.9081	7.1573	17.232	100	0.8	26.683	54.461	96.615	100	13.8	13.582	33.191	64.497	95.6	66.6	3.8216	14.302	34.118	100	0	39.92	81.693	144.71	100	3.4	20.299	49.815	96.577	98.4	42.9	5.72239	21.446	51.143	100	0	53.358
	40	100	42	10.298	21.438	38.999	97.8	83.4	4.8565	12.523	25.461	59.2	61	1.1548	4.8723	12.782	100	3.6	20.616	42.843	77.8511	99.8	31.6	9.71749	25.024	50.7751	87	75.2	2.3175	9.7433	25.493	100	0.4	30.999	64.3515	116.72	100	11	14.5459	37.493	76.264	94	62.2	3.4562	14.647	38.073	100	0	41.2189
	50	100	63.4	8.11709	17.375	32.429	93	88	3.5373	9.6735	20.644	39.2	41.6	0.713759	3.4181	9.82741	100	10.2	16.247	34.712	64.8911	99.4	51.2	7.0728	19.38	41.255	73.4	69.6	1.4263	6.8401	19.704	100	2	24.355	52.1255	97.1911	99.8	23.8	10.663	29.068	61.762	85.8	70	2.1496	10.272	29.449	100	0.4	32.445
	60	99.6	78.7	6.4791	14.344	27.55	84.8	83.6	2.6117	7.6387	17.116	23.4	25.8	0.44467	2.453	7.75411	100	20.4	12.983	28.687	55.15	97.8	67	5.22769	15.308	34.249	57.4	57.8	0.892329	4.908	15.468	100	5	19.489	43.057	82.831	99.4	39.2	7.855	22.989	51.516	74	67.4	1.3309	7.3288	23.15	100	1.6	26.056
	70	98.6	87.4	5.27869	12.062	23.889	73.6	74.8	1.9705	6.15515	14.493	13.2	15.1	0.28452	1.7848	6.2024	100	33.4	10.553	24.125	47.705	95	76.4	3.94219	12.306	28.906	42.2	44	0.572409	3.5686	12.42	100	10.4	15.861	36.176	71.4571	98.6	53.6	5.9143	18.431	43.372	60.4	58.2	0.850079	5.34425	18.635	100	3.8	21.171
	80	96.6	90.6	4.332	10.262	20.944	60.8	63.8	1.5034	5.0103	12.391	7	8.6	0.182209	1.3165	5.03901	99.8	47	8.69478	20.528	41.837	90.4	80	3.0096	10.006	24.7031	29.6	32	0.37033	2.6338	10.094	100	18.4	13.018	30.804	62.779	96.6	64.4	4.5216	15.039	37.116	47.4	47.8	0.551879	3.9546	15.121	100	7.6	17.365
	90	93.2	90	3.5879	8.8243	18.5141	47.8	52	1.1656	4.1184	10.687	3.8	4.8	0.12237	0.98522	4.1325	99.6	59.4	7.15269	17.636	37.059	83.6	78.4	2.3332	8.2574	21.3971	20	22.2	0.243179	1.9684	8.25281	100	28.2	10.737	26.459	55.466	93.4	71.8	3.49289	12.367	32.033	35.4	37.2	0.3665	2.9569	12.411	100	13.2	14.361
	100	88.2	86.8	3.012	7.65805	16.489	36.8	41	0.904539	3.4198	9.29411	1.8	2.6	0.0820938	0.74807	3.43521	99.2	69.6	6.0182	15.284	32.989	75.5	73.4	1.8139	6.85325	18.643	13.2	15	0.16409	1.4854	6.80921	99.8	38.6	9.05359	22.973	49.687	89	74.8	2.7405	10.279	27.932	25.8	28	0.244069	2.2379	10.249	100	20.2	12.064
	110	82	82	2.5712	6.7029	14.891	27.4	31.4	0.71754	2.8708	8.1747	1	1.4	0.0567088	0.56988	2.85181	98.2	77	5.1268	13.384	29.727	66.8	66.6	1.4428	5.73665	16.375	8.6	10.2	0.11286	1.1476	5.7281	99.6	48.6	7.6932	20.108	44.501	83.3	74.2	2.1626	8.5991	24.606	18.6	20.6	0.17092	1.7139	8.5489	100	28.4	10.264
	120	75	76	2.2072	5.9425	13.517	19.8	23.8	0.58161	2.44085	7.2565	0.6	0.8	0.039928	0.44711	2.4184	97	81.8	4.4191	11.877	27.026	58	59.3	1.1623	4.9013	14.538	5.4	6.8	0.0805438	0.891415	4.85191	99.4	57.3	6.6364	17.846	40.49	76.8	71.4	1.752	7.3324	21.823	13.2	14.8	0.12066	1.3387	7.2849	99.8	36.8	8.81429
	130	67.6	69.4	1.9248	5.3255	12.417	14.4	18	0.47916	2.1097	6.5417	0.2	0.4	0.0289589	0.35867	2.08011	95	84	3.8585	10.637	24.731	49.6	52	0.953409	4.2184	13.026	3.6	4.6	0.05897	0.714335	4.1559	98.8	64.4	5.7357	15.9625	37.24	70	66.8	1.4367	6.3327	19.644	9	10.8	0.0871709	1.0674	6.2337	99.6	44.4	7.68239
	140	60.2	63	1.7026	4.8475	11.561	10.7	13.6	0.40549	1.8614	5.9865	0.2	0.2	0.021907	0.2944	1.8346	93	84.2	3.409	9.7008	23.135	42.8	46	0.808569	3.7331	11.996	2.4	3.2	0.043689	0.59003	3.6631	98.2	70.2	5.0942	14.507	34.584	64	62.6	1.213	5.5825	17.996	6.8	8.2	0.065995	0.884605	5.49381	99.4	51	6.827
	150	53	56.6	1.5192	4.4483	10.879	8	10.8	0.343539	1.6612	5.5531	0	0.2	0.016739	0.246465	1.6445	90.2	83.2	3.0229	8.9014	21.736	36.2	39.8	0.68256	3.3153	11.082	1.6	2.2	0.033634	0.49224	3.2809	97.4	74	4.54678	13.357	32.684	57.4	57.4	1.0254	4.9997	16.651	5	6.4	0.0501658	0.7388	4.93691	99	57	6.0528
	175	48	51.2	1.3921	4.1834	10.402	6.4	8.6	0.2989	1.5291	5.2694	0	0	0.013492	0.21628	1.5158	87.4	81.9	2.7851	8.37055	20.746	31.8	35.2	0.601239	3.0689	10.525	1.2	1.8	0.02728	0.43347	3.0432	96.6	76.4	4.15679	12.581	31.2701	52	53.4	0.900679	4.5972	15.756	3.8	4.8	0.0406879	0.64995	4.54401	98.8	61	5.5331
	200	47.8	51.2	1.3843	4.1843	10.4001	6.2	8.4	0.29905	1.5271	5.24711	0	0	0.013481	0.21617	1.5168	87.5	81.8	2.77469	8.3809	20.846	32	35.2	0.595708	3.0555	10.443	1.2	1.6	0.02683	0.43265	3.02461	96.4	76	4.14979	12.556	31.167	52	53.4	0.895478	4.5811	15.732	3.8	4.8	0.04032	0.64931	4.5584	98.8	61.2	5.5238
	250	47.8	51.6	1.3843	4.1914	10.406	6.4	8.6	0.29721	1.52685	5.24631	0	0	0.0135689	0.21573	1.5151	87.6	82	2.7634	8.3623	20.759	31.6	35.2	0.596369	3.05725	10.502	1.2	1.6	0.027122	0.432225	3.0234	96.4	76	4.14039	12.552	31.2061	52	53.2	0.896429	4.5844	15.7361	3.8	4.8	0.0400999	0.648375	4.5442	98.7	61.6	5.5278
	300	47.8	51.2	1.385	4.1788	10.379	6.2	8.6	0.299289	1.5343	5.2757	0	0	0.013442	0.21634	1.5148	87.6	81.6	2.7636	8.3652	20.781	31.4	34.8	0.59892	3.0604	10.494	1.2	1.6	0.0271219	0.43239	3.036	96.2	76.2	4.1472	12.559	31.197	52.3	53.2	0.89789	4.5884	15.751	3.8	4.6	0.0404089	0.649355	4.5458	98.8	60.8	5.5378
	MIC	Minimal inhibiotry concentration									98% T>MIC	Probability over 90%					Cmin distribution	below 16mg/L
											98% T>MIC	Probability between 50% and 90%					Cmin distribution	between 16 mg/L and 64 mg/L
	Median of the 1000 stochastic simulations to include model uncertainty										98% T>MIC	Probability below 50%					Cmin distribution	above 64 mg/L
	98% T>MIC	Meropnem plasma concentration is above the MIC for 98% of the time (2nd day of treatment)
	Cmin>MIC-<5xMIC	Minimal meropnem plasma concentration after 24.5 is above the MIC and below 5x MIC
											Cmin>MIC-<5xMIC	Probability over 90%
	Meropenem concentrations distribution of all 1000 stochastic simulations										Cmin>MIC-<5xMIC	Probability between 50% and 90%
	P0.05	5th percentile									Cmin>MIC-<5xMIC	Probability below 50%
	P0.95	95th percentile
[truncated: 27 more columns]

## Sheet: 8 mgL
		1 g meropenem, 4 h infusion, 6 h dosing intervall					1 g meropenem, 4 h infusion, 8 h dosing intervall					1 g meropenem, 4 h infusion, 12 h dosing intervall					2 g meropenem, 4 h infusion, 6 h dosing intervall					2 g meropenem, 4 h infusion, 8 h dosing intervall					2 g meropenem, 4 h infusion, 12 h dosing intervall					3 g meropenem, 4 h infusion, 6 h dosing intervall					3 g meropenem, 4 h infusion, 8 h dosing intervall					3 g meropenem, 4 h infusion, 12 h dosing intervall					4 g meropenem, 4 h infusion, 6 h dosing intervall
	Creatinine clerance [mL/min] (Cockroft-Gault)	Probability of		Cmin [mg/L]			Probability of		Cmin [mg/L]			Probability of		Cmin [mg/L]			Probability of		Cmin [mg/L]			Probability of		Cmin [mg/L]			Probability of		Cmin [mg/L]			Probability of		Cmin [mg/L]			Probability of		Cmin [mg/L]			Probability of		Cmin [mg/L]			Probability of		Cmin [mg/L]
		98% T>MIC	Cmin>MIC-<5xMIC	P0.05	Median (P0.5)	P0.95	98% T>MIC	Cmin>MIC-<5xMIC	P0.05	Median (P0.5)	P0.95	98% T>MIC	Cmin>MIC-<5xMIC	P0.05	Median (P0.5)	P0.95	98% T>MIC	Cmin>MIC-<5xMIC	P0.05	Median (P0.5)	P0.95	98% T>MIC	Cmin>MIC-<5xMIC	P0.05	Median (P0.5)	P0.95	98% T>MIC	Cmin>MIC-<5xMIC	P0.05	Median (P0.5)	P0.95	98% T>MIC	Cmin>MIC-<5xMIC	P0.05	Median (P0.5)	P0.95	98% T>MIC	Cmin>MIC-<5xMIC	P0.05	Median (P0.5)	P0.95	98% T>MIC	Cmin>MIC-<5xMIC	P0.05	Median (P0.5)	P0.95	98% T>MIC	Cmin>MIC-<5xMIC	P0.05
	10	100	22.9	23.89	51.071	90.861	100	68	13.975	34.097	64.487	93.2	88	5.48679	17.835	38.577	100	0.4	47.64	101.87	179.77	100	9	28.0639	67.964	127.07	99.4	59.9	11.0049	35.476	75.126	100	0	71.5139	152.685	269.07	100	1.2	42.112	101.77	189.49	99.8	27	16.487	53.106	111.84	100	0	95.575
	20	100	61.6	17.666	36.116	63.256	98.6	90.6	9.65189	23.038	43.59	69.9	71.2	3.2165	10.942	24.497	100	5.2	35.324	72.237	125.86	100	36	19.325	46.111	86.5821	94.2	81.8	6.42669	21.814	48.192	100	0.4	52.835	108.21	188.8	100	10.4	29.0059	69.0715	129.69	98.2	62.5	9.69168	32.7065	72.237	100	0	70.428
	30	99.8	86	13.343	27.26	48.446	92.4	91.6	6.7767	16.606	32.379	40.4	43.4	1.9081	7.1573	17.232	100	20	26.683	54.461	96.615	99.6	65.4	13.582	33.191	64.497	79.8	78.2	3.8216	14.302	34.118	100	3.6	39.92	81.693	144.71	100	30.8	20.299	49.815	96.577	91.4	78	5.72239	21.446	51.143	100	0.8	53.358
	40	98.8	94.7	10.298	21.438	38.999	78.8	80.8	4.8565	12.523	25.461	19.2	21.4	1.1548	4.8723	12.782	100	42.4	20.616	42.843	77.8511	97.8	83.4	9.71749	25.024	50.7751	59.6	61	2.3175	9.7433	25.493	100	12.1	30.999	64.3515	116.72	99.6	54.4	14.5459	37.493	76.264	78	74.8	3.4562	14.647	38.073	100	3.6	41.2189
	50	95.6	94.4	8.11709	17.375	32.429	61	64.6	3.5373	9.6735	20.644	7.8	9.4	0.713759	3.4181	9.82741	100	63.6	16.247	34.712	64.8911	93.2	87.8	7.0728	19.38	41.255	38.8	41.8	1.4263	6.8401	19.704	100	25.6	24.355	52.1255	97.1911	98.2	72.6	10.663	29.068	61.762	60.8	61.4	2.1496	10.272	29.449	100	10.2	32.445
	60	89	89.6	6.4791	14.344	27.55	42.4	47	2.6117	7.6387	17.116	3.2	3.8	0.44467	2.453	7.75411	99.6	79	12.983	28.687	55.15	84.8	83.6	5.22769	15.308	34.249	23.2	25.8	0.892329	4.908	15.468	100	42.6	19.489	43.057	82.831	95	81.6	7.855	22.989	51.516	43.2	45.4	1.3309	7.3288	23.15	100	20.4	26.056
	70	79.2	81	5.27869	12.062	23.889	27.6	32	1.9705	6.15515	14.493	1.2	1.4	0.28452	1.7848	6.2024	98.6	87.2	10.553	24.125	47.705	73.4	74.8	3.94219	12.306	28.906	13	15.2	0.572409	3.5686	12.42	99.8	58.7	15.861	36.176	71.4571	89.4	83	5.9143	18.431	43.372	28.8	31.4	0.850079	5.34425	18.635	100	33.2	21.171
	80	67.2	70.2	4.332	10.262	20.944	16.8	20.4	1.5034	5.0103	12.391	0.4	0.6	0.182209	1.3165	5.03901	96.6	90.8	8.69478	20.528	41.837	60.6	63.6	3.0096	10.006	24.7031	7	8.4	0.37033	2.6338	10.094	99.4	71	13.018	30.804	62.779	81.6	79.2	4.5216	15.039	37.116	18.4	20.8	0.551879	3.9546	15.121	100	46.8	17.365
	90	54.2	58.4	3.5879	8.8243	18.5141	9.8	12.8	1.1656	4.1184	10.687	0.2	0.2	0.12237	0.98522	4.1325	93.2	90.2	7.15269	17.636	37.059	48.4	52.2	2.3332	8.2574	21.3971	3.8	4.8	0.243179	1.9684	8.25281	98.6	80	10.737	26.459	55.466	72	71.9	3.49289	12.367	32.033	11.6	13.4	0.3665	2.9569	12.411	99.6	59.2	14.361
	100	42.2	46.8	3.012	7.65805	16.489	5.8	7.8	0.904539	3.4198	9.29411	0	0	0.0820938	0.74807	3.43521	88.2	86.9	6.0182	15.284	32.989	36.8	41.2	1.8139	6.85325	18.643	1.8	2.6	0.16409	1.4854	6.80921	97.2	85	9.05359	22.973	49.687	61.6	63.4	2.7405	10.279	27.932	6.8	8.4	0.244069	2.2379	10.249	99.2	69.2	12.064
	110	31.4	36.6	2.5712	6.7029	14.891	3	4.6	0.71754	2.8708	8.1747	0	0	0.0567088	0.56988	2.85181	81.8	81.7	5.1268	13.384	29.727	27	31.2	1.4428	5.73665	16.375	1	1.4	0.11286	1.1476	5.7281	94.8	87.2	7.6932	20.108	44.501	51	53.8	2.1626	8.5991	24.606	4	5	0.17092	1.7139	8.5489	98.2	76.7	10.264
	120	23.5	28.2	2.2072	5.9425	13.517	1.8	2.6	0.58161	2.44085	7.2565	0	0	0.039928	0.44711	2.4184	75	75.8	4.4191	11.877	27.026	20	24.1	1.1623	4.9013	14.538	0.4	0.8	0.0805438	0.891415	4.85191	91.7	86.4	6.6364	17.846	40.49	41.6	45.4	1.752	7.3324	21.823	2.4	3	0.12066	1.3387	7.2849	96.8	81.6	8.81429
	130	17.4	21.6	1.9248	5.3255	12.417	1	1.6	0.47916	2.1097	6.5417	0	0	0.0289589	0.35867	2.08011	67.2	69.4	3.8585	10.637	24.731	14.6	18	0.953409	4.2184	13.026	0.2	0.4	0.05897	0.714335	4.1559	88	84.4	5.7357	15.9625	37.24	33.8	37.6	1.4367	6.3327	19.644	1.4	2	0.0871709	1.0674	6.2337	95	83.8	7.68239
	140	12.8	16.7	1.7026	4.8475	11.561	0.6	1	0.40549	1.8614	5.9865	0	0	0.021907	0.2944	1.8346	60.4	62.9	3.409	9.7008	23.135	10.8	13.7	0.808569	3.7331	11.996	0.2	0.2	0.043689	0.59003	3.6631	83.6	81.2	5.0942	14.507	34.584	27.6	31.4	1.213	5.5825	17.996	0.8	1.2	0.065995	0.884605	5.49381	92.8	84.4	6.827
	150	9.4	12.7	1.5192	4.4483	10.879	0.4	0.6	0.343539	1.6612	5.5531	0	0	0.016739	0.246465	1.6445	53.6	56.6	3.0229	8.9014	21.736	7.8	10.6	0.68256	3.3153	11.082	0	0.2	0.033634	0.49224	3.2809	79.1	77.6	4.54678	13.357	32.684	22.4	26.2	1.0254	4.9997	16.651	0.6	0.8	0.0501658	0.7388	4.93691	90.2	83.2	6.0528
	175	7.5	10.3	1.3921	4.1834	10.402	0.2	0.6	0.2989	1.5291	5.2694	0	0	0.013492	0.21628	1.5158	47.8	51.6	2.7851	8.37055	20.746	6.2	8.6	0.601239	3.0689	10.525	0	0	0.02728	0.43347	3.0432	74.8	74.2	4.15679	12.581	31.2701	18.7	22.6	0.900679	4.5972	15.756	0.4	0.6	0.0406879	0.64995	4.54401	87.6	81.8	5.5331
	200	7.4	10.6	1.3843	4.1843	10.4001	0.2	0.4	0.29905	1.5271	5.24711	0	0	0.013481	0.21617	1.5168	47.6	51.4	2.77469	8.3809	20.846	6.3	8.6	0.595708	3.0555	10.443	0	0	0.02683	0.43265	3.02461	74.9	74.4	4.14979	12.556	31.167	18.7	22.4	0.895478	4.5811	15.732	0.4	0.6	0.04032	0.64931	4.5584	87.4	81.8	5.5238
	250	7.4	10.4	1.3843	4.1914	10.406	0.2	0.4	0.29721	1.52685	5.24631	0	0	0.0135689	0.21573	1.5151	48	51.6	2.7634	8.3623	20.759	6	8.4	0.596369	3.05725	10.502	0	0	0.027122	0.432225	3.0234	75.2	74.6	4.14039	12.552	31.2061	18.8	22.3	0.896429	4.5844	15.7361	0.4	0.6	0.0400999	0.648375	4.5442	87.4	81.6	5.5278
	300	7.2	10.4	1.385	4.1788	10.379	0.2	0.4	0.299289	1.5343	5.2757	0	0	0.013442	0.21634	1.5148	47.6	51	2.7636	8.3652	20.781	6.2	8.4	0.59892	3.0604	10.494	0	0	0.0271219	0.43239	3.036	75	74.3	4.1472	12.559	31.197	18.6	22.2	0.89789	4.5884	15.751	0.4	0.6	0.0404089	0.649355	4.5458	87.6	81.8	5.5378
	MIC	Minimal inhibiotry concentration									98% T>MIC	Probability over 90%					Cmin distribution	below 16mg/L
											98% T>MIC	Probability between 50% and 90%					Cmin distribution	between 16 mg/L and 64 mg/L
	Median of the 1000 stochastic simulations to include model uncertainty										98% T>MIC	Probability below 50%					Cmin distribution	above 64 mg/L
	98% T>MIC	Meropnem plasma concentration is above the MIC for 98% of the time (2nd day of treatment)
	Cmin>MIC-<5xMIC	Minimal meropnem plasma concentration after 24.5 is above the MIC and below 5x MIC
											Cmin>MIC-<5xMIC	Probability over 90%
	Meropenem concentrations distribution of all 1000 stochastic simulations										Cmin>MIC-<5xMIC	Probability between 50% and 90%
	P0.05	5th percentile									Cmin>MIC-<5xMIC	Probability below 50%
	P0.95	95th percentile
[truncated: 27 more columns]

## Sheet: 12 mgL
		1 g meropenem, 4 h infusion, 6 h dosing intervall					1 g meropenem, 4 h infusion, 8 h dosing intervall					1 g meropenem, 4 h infusion, 12 h dosing intervall					2 g meropenem, 4 h infusion, 6 h dosing intervall					2 g meropenem, 4 h infusion, 8 h dosing intervall					2 g meropenem, 4 h infusion, 12 h dosing intervall					3 g meropenem, 4 h infusion, 6 h dosing intervall					3 g meropenem, 4 h infusion, 8 h dosing intervall					3 g meropenem, 4 h infusion, 12 h dosing intervall					4 g meropenem, 4 h infusion, 6 h dosing intervall
	Creatinine clerance [mL/min] (Cockroft-Gault)	Probability of		Cmin [mg/L]			Probability of		Cmin [mg/L]			Probability of		Cmin [mg/L]			Probability of		Cmin [mg/L]			Probability of		Cmin [mg/L]			Probability of		Cmin [mg/L]			Probability of		Cmin [mg/L]			Probability of		Cmin [mg/L]			Probability of		Cmin [mg/L]			Probability of		Cmin [mg/L]
		98% T>MIC	Cmin>MIC-<5xMIC	P0.05	Median (P0.5)	P0.95	98% T>MIC	Cmin>MIC-<5xMIC	P0.05	Median (P0.5)	P0.95	98% T>MIC	Cmin>MIC-<5xMIC	P0.05	Median (P0.5)	P0.95	98% T>MIC	Cmin>MIC-<5xMIC	P0.05	Median (P0.5)	P0.95	98% T>MIC	Cmin>MIC-<5xMIC	P0.05	Median (P0.5)	P0.95	98% T>MIC	Cmin>MIC-<5xMIC	P0.05	Median (P0.5)	P0.95	98% T>MIC	Cmin>MIC-<5xMIC	P0.05	Median (P0.5)	P0.95	98% T>MIC	Cmin>MIC-<5xMIC	P0.05	Median (P0.5)	P0.95	98% T>MIC	Cmin>MIC-<5xMIC	P0.05	Median (P0.5)	P0.95	98% T>MIC	Cmin>MIC-<5xMIC	P0.05
	10	100	69.6	23.89	51.071	90.861	99.2	92.6	13.975	34.097	64.487	78	78.8	5.48679	17.835	38.577	100	5.8	47.64	101.87	179.77	100	36.2	28.0639	67.964	127.07	97.4	83.4	11.0049	35.476	75.126	100	0.4	71.5139	152.685	269.07	100	8.8	42.112	101.77	189.49	99.4	59.9	16.487	53.106	111.84	100	0	95.575
	20	99.8	93.4	17.666	36.116	63.256	92.2	92.2	9.65189	23.038	43.59	41.6	43.9	3.2165	10.942	24.497	100	29.2	35.324	72.237	125.86	99.6	74.6	19.325	46.111	86.5821	84	82.8	6.42669	21.814	48.192	100	5.4	52.835	108.21	188.8	100	35.9	29.0059	69.0715	129.69	94.2	81.5	9.69168	32.7065	72.237	100	1	70.428
	30	97.6	96.6	13.343	27.26	48.446	74.1	76.4	6.7767	16.606	32.379	15.6	17.2	1.9081	7.1573	17.232	100	60	26.683	54.461	96.615	97.4	90	13.582	33.191	64.497	59	61	3.8216	14.302	34.118	100	20.2	39.92	81.693	144.71	99.6	65.9	20.299	49.815	96.577	80	78.4	5.72239	21.446	51.143	100	6.2	53.358
	40	91	91.6	10.298	21.438	38.999	50	54.2	4.8565	12.523	25.461	4.8	5.6	1.1548	4.8723	12.782	99.8	81.8	20.616	42.843	77.8511	91	89.6	9.71749	25.024	50.7751	35.2	37.8	2.3175	9.7433	25.493	100	42.2	30.999	64.3515	116.72	97.6	83.5	14.5459	37.493	76.264	59.1	61	3.4562	14.647	38.073	100	18.4	41.2189
	50	78.6	80.8	8.11709	17.375	32.429	28.8	33.4	3.5373	9.6735	20.644	1.4	1.8	0.713759	3.4181	9.82741	98.8	91.6	16.247	34.712	64.8911	79.2	80.7	7.0728	19.38	41.255	17.8	20.4	1.4263	6.8401	19.704	100	63.4	24.355	52.1255	97.1911	93.2	87.8	10.663	29.068	61.762	38.8	41.8	2.1496	10.272	29.449	100	35.8	32.445
	60	62.2	66.6	6.4791	14.344	27.55	15	18.2	2.6117	7.6387	17.116	0.4	0.4	0.44467	2.453	7.75411	96.6	93.8	12.983	28.687	55.15	63.4	66.6	5.22769	15.308	34.249	8.6	10.2	0.892329	4.908	15.468	99.6	79.2	19.489	43.057	82.831	84.8	83.6	7.855	22.989	51.516	23	25.8	1.3309	7.3288	23.15	100	53.6	26.056
	70	45.6	50.8	5.27869	12.062	23.889	7.6	9.8	1.9705	6.15515	14.493	0	0	0.28452	1.7848	6.2024	92	91.2	10.553	24.125	47.705	47.4	52	3.94219	12.306	28.906	3.8	5	0.572409	3.5686	12.42	98.6	87.6	15.861	36.176	71.4571	73.6	74.9	5.9143	18.431	43.372	13	15.2	0.850079	5.34425	18.635	99.6	69	21.171
	80	31.6	36.9	4.332	10.262	20.944	3.4	4.8	1.5034	5.0103	12.391	0	0	0.182209	1.3165	5.03901	85.2	85.8	8.69478	20.528	41.837	33.9	38.4	3.0096	10.006	24.7031	1.6	2.2	0.37033	2.6338	10.094	96.6	90.8	13.018	30.804	62.779	61	63.8	4.5216	15.039	37.116	7.2	8.8	0.551879	3.9546	15.121	99	79	17.365
	90	20.8	25.3	3.5879	8.8243	18.5141	1.6	2.4	1.1656	4.1184	10.687	0	0	0.12237	0.98522	4.1325	76.2	77.8	7.15269	17.636	37.059	23	27	2.3332	8.2574	21.3971	0.8	1	0.243179	1.9684	8.25281	93	90.2	10.737	26.459	55.466	48.2	52	3.49289	12.367	32.033	3.8	4.8	0.3665	2.9569	12.411	97.6	85.4	14.361
	100	13	16.8	3.012	7.65805	16.489	0.6	1.2	0.904539	3.4198	9.29411	0	0	0.0820938	0.74807	3.43521	65.9	68.6	6.0182	15.284	32.989	15.2	18.8	1.8139	6.85325	18.643	0.2	0.4	0.16409	1.4854	6.80921	88.2	86.8	9.05359	22.973	49.687	36.8	41	2.7405	10.279	27.932	1.8	2.6	0.244069	2.2379	10.249	95.6	88.4	12.064
	110	8	11	2.5712	6.7029	14.891	0.2	0.6	0.71754	2.8708	8.1747	0	0	0.0567088	0.56988	2.85181	55	58.6	5.1268	13.384	29.727	9.6	12.6	1.4428	5.73665	16.375	0.2	0.2	0.11286	1.1476	5.7281	82.2	81.8	7.6932	20.108	44.501	27.2	31.2	2.1626	8.5991	24.606	1	1.4	0.17092	1.7139	8.5489	92.4	87.8	10.264
	120	5	7.2	2.2072	5.9425	13.517	0.2	0.2	0.58161	2.44085	7.2565	0	0	0.039928	0.44711	2.4184	45.6	49.8	4.4191	11.877	27.026	6.2	8.2	1.1623	4.9013	14.538	0	0	0.0805438	0.891415	4.85191	75	75.8	6.6364	17.846	40.49	19.8	24	1.752	7.3324	21.823	0.4	0.8	0.12066	1.3387	7.2849	88.2	85.4	8.81429
	130	2.8	4.8	1.9248	5.3255	12.417	0	0	0.47916	2.1097	6.5417	0	0	0.0289589	0.35867	2.08011	36.8	41.2	3.8585	10.637	24.731	3.8	5.5	0.953409	4.2184	13.026	0	0	0.05897	0.714335	4.1559	67.3	69.2	5.7357	15.9625	37.24	14.6	18.2	1.4367	6.3327	19.644	0.2	0.4	0.0871709	1.0674	6.2337	83.2	81.6	7.68239
	140	1.8	3	1.7026	4.8475	11.561	0	0	0.40549	1.8614	5.9865	0	0	0.021907	0.2944	1.8346	30	34.4	3.409	9.7008	23.135	2.6	3.8	0.808569	3.7331	11.996	0	0	0.043689	0.59003	3.6631	60.2	62.8	5.0942	14.507	34.584	10.8	13.6	1.213	5.5825	17.996	0.2	0.2	0.065995	0.884605	5.49381	78.2	77.6	6.827
	150	1.2	2	1.5192	4.4483	10.879	0	0	0.343539	1.6612	5.5531	0	0	0.016739	0.246465	1.6445	24.2	29	3.0229	8.9014	21.736	1.6	2.6	0.68256	3.3153	11.082	0	0	0.033634	0.49224	3.2809	53.5	56.7	4.54678	13.357	32.684	7.8	10.8	1.0254	4.9997	16.651	0	0.2	0.0501658	0.7388	4.93691	72.4	73	6.0528
	175	0.8	1.6	1.3921	4.1834	10.402	0	0	0.2989	1.5291	5.2694	0	0	0.013492	0.21628	1.5158	20.2	24.5	2.7851	8.37055	20.746	1.2	2	0.601239	3.0689	10.525	0	0	0.02728	0.43347	3.0432	48.1	51.8	4.15679	12.581	31.2701	6.2	8.6	0.900679	4.5972	15.756	0	0	0.0406879	0.64995	4.54401	68.2	69	5.5331
	200	0.8	1.4	1.3843	4.1843	10.4001	0	0	0.29905	1.5271	5.24711	0	0	0.013481	0.21617	1.5168	20.2	24.6	2.77469	8.3809	20.846	1.2	2	0.595708	3.0555	10.443	0	0	0.02683	0.43265	3.02461	47.6	51.4	4.14979	12.556	31.167	6.2	8.4	0.895478	4.5811	15.732	0	0	0.04032	0.64931	4.5584	68.2	69	5.5238
	250	0.8	1.6	1.3843	4.1914	10.406	0	0	0.29721	1.52685	5.24631	0	0	0.0135689	0.21573	1.5151	20.2	24.4	2.7634	8.3623	20.759	1.2	2	0.596369	3.05725	10.502	0	0	0.027122	0.432225	3.0234	47.8	51.4	4.14039	12.552	31.2061	6.2	8.6	0.896429	4.5844	15.7361	0	0	0.0400999	0.648375	4.5442	67.8	68.8	5.5278
	300	0.8	1.6	1.385	4.1788	10.379	0	0	0.299289	1.5343	5.2757	0	0	0.013442	0.21634	1.5148	20.4	24.4	2.7636	8.3652	20.781	1.2	2	0.59892	3.0604	10.494	0	0	0.0271219	0.43239	3.036	47.6	51	4.1472	12.559	31.197	6.4	8.6	0.89789	4.5884	15.751	0	0	0.0404089	0.649355	4.5458	68	68.8	5.5378
	MIC	Minimal inhibiotry concentration									98% T>MIC	Probability over 90%					Cmin distribution	below 16mg/L
											98% T>MIC	Probability between 50% and 90%					Cmin distribution	between 16 mg/L and 64 mg/L
	Median of the 1000 stochastic simulations to include model uncertainty										98% T>MIC	Probability below 50%					Cmin distribution	above 64 mg/L
	98% T>MIC	Meropnem plasma concentration is above the MIC for 98% of the time (2nd day of treatment)
	Cmin>MIC-<5xMIC	Minimal meropnem plasma concentration after 24.5 is above the MIC and below 5x MIC
											Cmin>MIC-<5xMIC	Probability over 90%
	Meropenem concentrations distribution of all 1000 stochastic simulations										Cmin>MIC-<5xMIC	Probability between 50% and 90%
	P0.05	5th percentile									Cmin>MIC-<5xMIC	Probability below 50%
	P0.95	95th percentile
[truncated: 27 more columns]

## Sheet: 16 mgL
		1 g meropenem, 4 h infusion, 6 h dosing intervall					1 g meropenem, 4 h infusion, 8 h dosing intervall					1 g meropenem, 4 h infusion, 12 h dosing intervall					2 g meropenem, 4 h infusion, 6 h dosing intervall					2 g meropenem, 4 h infusion, 8 h dosing intervall					2 g meropenem, 4 h infusion, 12 h dosing intervall					3 g meropenem, 4 h infusion, 6 h dosing intervall					3 g meropenem, 4 h infusion, 8 h dosing intervall					3 g meropenem, 4 h infusion, 12 h dosing intervall					4 g meropenem, 4 h infusion, 6 h dosing intervall
	Creatinine clerance [mL/min] (Cockroft-Gault)	Probability of		Cmin [mg/L]			Probability of		Cmin [mg/L]			Probability of		Cmin [mg/L]			Probability of		Cmin [mg/L]			Probability of		Cmin [mg/L]			Probability of		Cmin [mg/L]			Probability of		Cmin [mg/L]			Probability of		Cmin [mg/L]			Probability of		Cmin [mg/L]			Probability of		Cmin [mg/L]
		98% T>MIC	Cmin>MIC-<5xMIC	P0.05	Median (P0.5)	P0.95	98% T>MIC	Cmin>MIC-<5xMIC	P0.05	Median (P0.5)	P0.95	98% T>MIC	Cmin>MIC-<5xMIC	P0.05	Median (P0.5)	P0.95	98% T>MIC	Cmin>MIC-<5xMIC	P0.05	Median (P0.5)	P0.95	98% T>MIC	Cmin>MIC-<5xMIC	P0.05	Median (P0.5)	P0.95	98% T>MIC	Cmin>MIC-<5xMIC	P0.05	Median (P0.5)	P0.95	98% T>MIC	Cmin>MIC-<5xMIC	P0.05	Median (P0.5)	P0.95	98% T>MIC	Cmin>MIC-<5xMIC	P0.05	Median (P0.5)	P0.95	98% T>MIC	Cmin>MIC-<5xMIC	P0.05	Median (P0.5)	P0.95	98% T>MIC	Cmin>MIC-<5xMIC	P0.05
	10	100	92.4	23.89	51.071	90.861	96.4	95.2	13.975	34.097	64.487	57.9	59.4	5.48679	17.835	38.577	100	22.6	47.64	101.87	179.77	100	67.9	28.0639	67.964	127.07	93	88.6	11.0049	35.476	75.126	100	3	71.5139	152.685	269.07	100	25.8	42.112	101.77	189.49	98.2	79.4	16.487	53.106	111.84	100	0.4	95.575
	20	98.2	97.3	17.666	36.116	63.256	78.4	80.6	9.65189	23.038	43.59	20.8	22.8	3.2165	10.942	24.497	100	61.1	35.324	72.237	125.86	98.6	90.8	19.325	46.111	86.5821	69.8	71.4	6.42669	21.814	48.192	100	19.3	52.835	108.21	188.8	99.8	64.6	29.0059	69.0715	129.69	87.4	85	9.69168	32.7065	72.237	100	5.4	70.428
	30	90.2	91.6	13.343	27.26	48.446	50	54	6.7767	16.606	32.379	5.2	5.8	1.9081	7.1573	17.232	99.8	86.2	26.683	54.461	96.615	92.4	91.8	13.582	33.191	64.497	40.2	42.8	3.8216	14.302	34.118	100	47	39.92	81.693	144.71	98.4	85.6	20.299	49.815	96.577	66.3	67.8	5.72239	21.446	51.143	100	19.9	53.358
	40	74	77.2	10.298	21.438	38.999	25.6	29.6	4.8565	12.523	25.461	1	1.4	1.1548	4.8723	12.782	98.8	94.8	20.616	42.843	77.8511	79.2	81.1	9.71749	25.024	50.7751	18.6	21.2	2.3175	9.7433	25.493	100	71.8	30.999	64.3515	116.72	93.8	90.2	14.5459	37.493	76.264	42	44.9	3.4562	14.647	38.073	100	42.1	41.2189
	50	53.4	58.7	8.11709	17.375	32.429	10.9	13.8	3.5373	9.6735	20.644	0.2	0.2	0.713759	3.4181	9.82741	95.4	94.6	16.247	34.712	64.8911	60.6	64.4	7.0728	19.38	41.255	7.8	9.4	1.4263	6.8401	19.704	99.4	86.6	24.355	52.1255	97.1911	84.4	84.4	10.663	29.068	61.762	23.4	26.2	2.1496	10.272	29.449	100	63.6	32.445
	60	34.6	40	6.4791	14.344	27.55	4.4	6	2.6117	7.6387	17.116	0	0	0.44467	2.453	7.75411	89	89.6	12.983	28.687	55.15	42.4	47	5.22769	15.308	34.249	3	3.8	0.892329	4.908	15.468	98	92.4	19.489	43.057	82.831	71	73.2	7.855	22.989	51.516	12	13.9	1.3309	7.3288	23.15	99.6	78.8	26.056
	70	20.8	25.2	5.27869	12.062	23.889	1.8	2.6	1.9705	6.15515	14.493	0	0	0.28452	1.7848	6.2024	79.2	81.2	10.553	24.125	47.705	27.6	32	3.94219	12.306	28.906	1.2	1.6	0.572409	3.5686	12.42	95	92.8	15.861	36.176	71.4571	55.8	59.6	5.9143	18.431	43.372	6	7.2	0.850079	5.34425	18.635	98.6	87.6	21.171
	80	11.7	15.4	4.332	10.262	20.944	0.6	1	1.5034	5.0103	12.391	0	0	0.182209	1.3165	5.03901	67	70.4	8.69478	20.528	41.837	17.1	20.6	3.0096	10.006	24.7031	0.4	0.6	0.37033	2.6338	10.094	89.9	89.2	13.018	30.804	62.779	41.6	46	4.5216	15.039	37.116	2.8	3.6	0.551879	3.9546	15.121	96.6	91	17.365
	90	6.2	8.8	3.5879	8.8243	18.5141	0.2	0.4	1.1656	4.1184	10.687	0	0	0.12237	0.98522	4.1325	54	58.2	7.15269	17.636	37.059	10	12.8	2.3332	8.2574	21.3971	0.2	0.2	0.243179	1.9684	8.25281	82.8	83.1	10.737	26.459	55.466	29.7	34	3.49289	12.367	32.033	1.2	1.6	0.3665	2.9569	12.411	93.2	90.2	14.361
	100	3.2	5	3.012	7.65805	16.489	0	0.2	0.904539	3.4198	9.29411	0	0	0.0820938	0.74807	3.43521	41.8	46.7	6.0182	15.284	32.989	5.8	7.8	1.8139	6.85325	18.643	0	0	0.16409	1.4854	6.80921	73.8	75.8	9.05359	22.973	49.687	20.4	24.4	2.7405	10.279	27.932	0.6	0.8	0.244069	2.2379	10.249	88.4	86.8	12.064
	110	1.6	2.8	2.5712	6.7029	14.891	0	0	0.71754	2.8708	8.1747	0	0	0.0567088	0.56988	2.85181	31.6	36.6	5.1268	13.384	29.727	3.2	4.6	1.4428	5.73665	16.375	0	0	0.11286	1.1476	5.7281	64.3	67	7.6932	20.108	44.501	14	17.2	2.1626	8.5991	24.606	0.2	0.4	0.17092	1.7139	8.5489	82	81.8	10.264
	120	0.8	1.4	2.2072	5.9425	13.517	0	0	0.58161	2.44085	7.2565	0	0	0.039928	0.44711	2.4184	23.5	28.2	4.4191	11.877	27.026	1.8	2.8	1.1623	4.9013	14.538	0	0	0.0805438	0.891415	4.85191	55	58.2	6.6364	17.846	40.49	9	11.8	1.752	7.3324	21.823	0	0.2	0.12066	1.3387	7.2849	74.8	75.5	8.81429
	130	0.4	0.8	1.9248	5.3255	12.417	0	0	0.47916	2.1097	6.5417	0	0	0.0289589	0.35867	2.08011	17.2	21.6	3.8585	10.637	24.731	1	1.6	0.953409	4.2184	13.026	0	0	0.05897	0.714335	4.1559	45.8	50	5.7357	15.9625	37.24	6.2	8.3	1.4367	6.3327	19.644	0	0	0.0871709	1.0674	6.2337	67.6	69	7.68239
	140	0.2	0.4	1.7026	4.8475	11.561	0	0	0.40549	1.8614	5.9865	0	0	0.021907	0.2944	1.8346	12.8	16.8	3.409	9.7008	23.135	0.6	1	0.808569	3.7331	11.996	0	0	0.043689	0.59003	3.6631	38.4	42.8	5.0942	14.507	34.584	4.2	5.9	1.213	5.5825	17.996	0	0	0.065995	0.884605	5.49381	60.2	62.8	6.827
	150	0.2	0.2	1.5192	4.4483	10.879	0	0	0.343539	1.6612	5.5531	0	0	0.016739	0.246465	1.6445	9.4	12.6	3.0229	8.9014	21.736	0.4	0.6	0.68256	3.3153	11.082	0	0	0.033634	0.49224	3.2809	32.4	36.8	4.54678	13.357	32.684	2.8	4.2	1.0254	4.9997	16.651	0	0	0.0501658	0.7388	4.93691	53.2	56.8	6.0528
	175	0	0.2	1.3921	4.1834	10.402	0	0	0.2989	1.5291	5.2694	0	0	0.013492	0.21628	1.5158	7.4	10.4	2.7851	8.37055	20.746	0.2	0.4	0.601239	3.0689	10.525	0	0	0.02728	0.43347	3.0432	27.6	32.2	4.15679	12.581	31.2701	2	3.2	0.900679	4.5972	15.756	0	0	0.0406879	0.64995	4.54401	48.2	51.8	5.5331
	200	0	0.2	1.3843	4.1843	10.4001	0	0	0.29905	1.5271	5.24711	0	0	0.013481	0.21617	1.5168	7.2	10.4	2.77469	8.3809	20.846	0.2	0.4	0.595708	3.0555	10.443	0	0	0.02683	0.43265	3.02461	27.8	32	4.14979	12.556	31.167	2	3.2	0.895478	4.5811	15.732	0	0	0.04032	0.64931	4.5584	47.8	51.6	5.5238
	250	0	0.2	1.3843	4.1914	10.406	0	0	0.29721	1.52685	5.24631	0	0	0.0135689	0.21573	1.5151	7.2	10.2	2.7634	8.3623	20.759	0.2	0.4	0.596369	3.05725	10.502	0	0	0.027122	0.432225	3.0234	27.6	32	4.14039	12.552	31.2061	2	3.2	0.896429	4.5844	15.7361	0	0	0.0400999	0.648375	4.5442	47.8	51.4	5.5278
	300	0	0.2	1.385	4.1788	10.379	0	0	0.299289	1.5343	5.2757	0	0	0.013442	0.21634	1.5148	7.2	10.4	2.7636	8.3652	20.781	0.2	0.4	0.59892	3.0604	10.494	0	0	0.0271219	0.43239	3.036	27.5	32	4.1472	12.559	31.197	2	3.2	0.89789	4.5884	15.751	0	0	0.0404089	0.649355	4.5458	48.2	51.4	5.5378
	MIC	Minimal inhibiotry concentration									98% T>MIC	Probability over 90%					Cmin distribution	below 16mg/L
											98% T>MIC	Probability between 50% and 90%					Cmin distribution	between 16 mg/L and 64 mg/L
	Median of the 1000 stochastic simulations to include model uncertainty										98% T>MIC	Probability below 50%					Cmin distribution	above 64 mg/L
	98% T>MIC	Meropnem plasma concentration is above the MIC for 98% of the time (2nd day of treatment)
	Cmin>MIC-<5xMIC	Minimal meropnem plasma concentration after 24.5 is above the MIC and below 5x MIC
											Cmin>MIC-<5xMIC	Probability over 90%
	Meropenem concentrations distribution of all 1000 stochastic simulations										Cmin>MIC-<5xMIC	Probability between 50% and 90%
	P0.05	5th percentile									Cmin>MIC-<5xMIC	Probability below 50%
	P0.95	95th percentile
[truncated: 27 more columns]

## Sheet: 32 mgL 
		1 g meropenem, 4 h infusion, 6 h dosing intervall					1 g meropenem, 4 h infusion, 8 h dosing intervall					1 g meropenem, 4 h infusion, 12 h dosing intervall					2 g meropenem, 4 h infusion, 6 h dosing intervall					2 g meropenem, 4 h infusion, 8 h dosing intervall					2 g meropenem, 4 h infusion, 12 h dosing intervall					3 g meropenem, 4 h infusion, 6 h dosing intervall					3 g meropenem, 4 h infusion, 8 h dosing intervall					3 g meropenem, 4 h infusion, 12 h dosing intervall					4 g meropenem, 4 h infusion, 6 h dosing intervall
	Creatinine clerance [mL/min] (Cockroft-Gault)	Probability of		Cmin [mg/L]			Probability of		Cmin [mg/L]			Probability of		Cmin [mg/L]			Probability of		Cmin [mg/L]			Probability of		Cmin [mg/L]			Probability of		Cmin [mg/L]			Probability of		Cmin [mg/L]			Probability of		Cmin [mg/L]			Probability of		Cmin [mg/L]			Probability of		Cmin [mg/L]
		98% T>MIC	Cmin>MIC-<5xMIC	P0.05	Median (P0.5)	P0.95	98% T>MIC	Cmin>MIC-<5xMIC	P0.05	Median (P0.5)	P0.95	98% T>MIC	Cmin>MIC-<5xMIC	P0.05	Median (P0.5)	P0.95	98% T>MIC	Cmin>MIC-<5xMIC	P0.05	Median (P0.5)	P0.95	98% T>MIC	Cmin>MIC-<5xMIC	P0.05	Median (P0.5)	P0.95	98% T>MIC	Cmin>MIC-<5xMIC	P0.05	Median (P0.5)	P0.95	98% T>MIC	Cmin>MIC-<5xMIC	P0.05	Median (P0.5)	P0.95	98% T>MIC	Cmin>MIC-<5xMIC	P0.05	Median (P0.5)	P0.95	98% T>MIC	Cmin>MIC-<5xMIC	P0.05	Median (P0.5)	P0.95	98% T>MIC	Cmin>MIC-<5xMIC	P0.05
	10	90.4	91.8	23.89	51.071	90.861	53.6	56.8	13.975	34.097	64.487	6.6	7.2	5.48679	17.835	38.577	100	92.6	47.64	101.87	179.77	96.2	95.4	28.0639	67.964	127.07	57	59.2	11.0049	35.476	75.126	100	56	71.5139	152.685	269.07	99.6	89.4	42.112	101.77	189.49	83.8	84.6	16.487	53.106	111.84	100	22.8	95.575
	20	59.6	64	17.666	36.116	63.256	16.2	19.4	9.65189	23.038	43.59	0.4	0.6	3.2165	10.942	24.497	98.2	97.4	35.324	72.237	125.86	78.3	80.8	19.325	46.111	86.5821	19.8	22	6.42669	21.814	48.192	100	88.4	52.835	108.21	188.8	95.2	94	29.0059	69.0715	129.69	49.5	52.2	9.69168	32.7065	72.237	100	61.9	70.428
	30	28.2	33	13.343	27.26	48.446	3.3	4.4	6.7767	16.606	32.379	0	0	1.9081	7.1573	17.232	90.2	91.4	26.683	54.461	96.615	49.8	54.4	13.582	33.191	64.497	4.8	5.8	3.8216	14.302	34.118	98.8	96.3	39.92	81.693	144.71	80.7	82.6	20.299	49.815	96.577	21.4	24.2	5.72239	21.446	51.143	99.8	86.4	53.358
	40	10	13	10.298	21.438	38.999	0.6	0.8	4.8565	12.523	25.461	0	0	1.1548	4.8723	12.782	74.2	77.6	20.616	42.843	77.8511	25.4	30	9.71749	25.024	50.7751	1	1.4	2.3175	9.7433	25.493	94.6	94.6	30.999	64.3515	116.72	59.4	63.4	14.5459	37.493	76.264	7.4	8.8	3.4562	14.647	38.073	98.8	94.6	41.2189
	50	3.2	4.6	8.11709	17.375	32.429	0	0.2	3.5373	9.6735	20.644	0	0	0.713759	3.4181	9.82741	53.2	58.2	16.247	34.712	64.8911	11	13.8	7.0728	19.38	41.255	0.2	0.2	1.4263	6.8401	19.704	85.4	87.4	24.355	52.1255	97.1911	37.8	42.6	10.663	29.068	61.762	2.4	3	2.1496	10.272	29.449	95.6	94.6	32.445
	60	1	1.6	6.4791	14.344	27.55	0	0	2.6117	7.6387	17.116	0	0	0.44467	2.453	7.75411	34.4	39.8	12.983	28.687	55.15	4.4	6	5.22769	15.308	34.249	0	0	0.892329	4.908	15.468	72.2	75.4	19.489	43.057	82.831	21.6	25.8	7.855	22.989	51.516	0.6	1	1.3309	7.3288	23.15	89	89.8	26.056
	70	0.2	0.4	5.27869	12.062	23.889	0	0	1.9705	6.15515	14.493	0	0	0.28452	1.7848	6.2024	20.4	25.2	10.553	24.125	47.705	1.6	2.4	3.94219	12.306	28.906	0	0	0.572409	3.5686	12.42	56.4	61.2	15.861	36.176	71.4571	11.6	14.8	5.9143	18.431	43.372	0.2	0.4	0.850079	5.34425	18.635	79.2	81.2	21.171
	80	0	0.2	4.332	10.262	20.944	0	0	1.5034	5.0103	12.391	0	0	0.182209	1.3165	5.03901	11.6	15.3	8.69478	20.528	41.837	0.6	1	3.0096	10.006	24.7031	0	0	0.37033	2.6338	10.094	42.2	47	13.018	30.804	62.779	6	8.2	4.5216	15.039	37.116	0	0	0.551879	3.9546	15.121	67	70.4	17.365
	90	0	0	3.5879	8.8243	18.5141	0	0	1.1656	4.1184	10.687	0	0	0.12237	0.98522	4.1325	6.3	8.8	7.15269	17.636	37.059	0.2	0.4	2.3332	8.2574	21.3971	0	0	0.243179	1.9684	8.25281	29.2	34.2	10.737	26.459	55.466	3	4.2	3.49289	12.367	32.033	0	0	0.3665	2.9569	12.411	54	58.2	14.361
	100	0	0	3.012	7.65805	16.489	0	0	0.904539	3.4198	9.29411	0	0	0.0820938	0.74807	3.43521	3.2	5	6.0182	15.284	32.989	0	0.2	1.8139	6.85325	18.643	0	0	0.16409	1.4854	6.80921	20.1	24.4	9.05359	22.973	49.687	1.4	2.2	2.7405	10.279	27.932	0	0	0.244069	2.2379	10.249	42.2	47	12.064
	110	0	0	2.5712	6.7029	14.891	0	0	0.71754	2.8708	8.1747	0	0	0.0567088	0.56988	2.85181	1.6	2.6	5.1268	13.384	29.727	0	0	1.4428	5.73665	16.375	0	0	0.11286	1.1476	5.7281	13	17	7.6932	20.108	44.501	0.7	1.2	2.1626	8.5991	24.606	0	0	0.17092	1.7139	8.5489	31.5	36.6	10.264
	120	0	0	2.2072	5.9425	13.517	0	0	0.58161	2.44085	7.2565	0	0	0.039928	0.44711	2.4184	0.8	1.4	4.4191	11.877	27.026	0	0	1.1623	4.9013	14.538	0	0	0.0805438	0.891415	4.85191	8.4	11.6	6.6364	17.846	40.49	0.2	0.6	1.752	7.3324	21.823	0	0	0.12066	1.3387	7.2849	23.2	28	8.81429
	130	0	0	1.9248	5.3255	12.417	0	0	0.47916	2.1097	6.5417	0	0	0.0289589	0.35867	2.08011	0.4	0.8	3.8585	10.637	24.731	0	0	0.953409	4.2184	13.026	0	0	0.05897	0.714335	4.1559	5.5	8.2	5.7357	15.9625	37.24	0.2	0.2	1.4367	6.3327	19.644	0	0	0.0871709	1.0674	6.2337	17.3	21.8	7.68239
	140	0	0	1.7026	4.8475	11.561	0	0	0.40549	1.8614	5.9865	0	0	0.021907	0.2944	1.8346	0.2	0.6	3.409	9.7008	23.135	0	0	0.808569	3.7331	11.996	0	0	0.043689	0.59003	3.6631	3.6	5.4	5.0942	14.507	34.584	0	0.2	1.213	5.5825	17.996	0	0	0.065995	0.884605	5.49381	12.8	16.6	6.827
	150	0	0	1.5192	4.4483	10.879	0	0	0.343539	1.6612	5.5531	0	0	0.016739	0.246465	1.6445	0.2	0.2	3.0229	8.9014	21.736	0	0	0.68256	3.3153	11.082	0	0	0.033634	0.49224	3.2809	2.4	3.8	4.54678	13.357	32.684	0	0	1.0254	4.9997	16.651	0	0	0.0501658	0.7388	4.93691	9.2	12.6	6.0528
	175	0	0	1.3921	4.1834	10.402	0	0	0.2989	1.5291	5.2694	0	0	0.013492	0.21628	1.5158	0	0.2	2.7851	8.37055	20.746	0	0	0.601239	3.0689	10.525	0	0	0.02728	0.43347	3.0432	1.8	3	4.15679	12.581	31.2701	0	0	0.900679	4.5972	15.756	0	0	0.0406879	0.64995	4.54401	7.6	10.6	5.5331
	200	0	0	1.3843	4.1843	10.4001	0	0	0.29905	1.5271	5.24711	0	0	0.013481	0.21617	1.5168	0	0.2	2.77469	8.3809	20.846	0	0	0.595708	3.0555	10.443	0	0	0.02683	0.43265	3.02461	1.8	3	4.14979	12.556	31.167	0	0	0.895478	4.5811	15.732	0	0	0.04032	0.64931	4.5584	7.4	10.4	5.5238
	250	0	0	1.3843	4.1914	10.406	0	0	0.29721	1.52685	5.24631	0	0	0.0135689	0.21573	1.5151	0	0.2	2.7634	8.3623	20.759	0	0	0.596369	3.05725	10.502	0	0	0.027122	0.432225	3.0234	1.8	3	4.14039	12.552	31.2061	0	0	0.896429	4.5844	15.7361	0	0	0.0400999	0.648375	4.5442	7.4	10.4	5.5278
	300	0	0	1.385	4.1788	10.379	0	0	0.299289	1.5343	5.2757	0	0	0.013442	0.21634	1.5148	0	0.2	2.7636	8.3652	20.781	0	0	0.59892	3.0604	10.494	0	0	0.0271219	0.43239	3.036	1.8	3	4.1472	12.559	31.197	0	0	0.89789	4.5884	15.751	0	0	0.0404089	0.649355	4.5458	7.4	10.2	5.5378
	MIC	Minimal inhibiotry concentration									98% T>MIC	Probability over 90%					Cmin distribution	below 16mg/L
											98% T>MIC	Probability between 50% and 90%					Cmin distribution	between 16 mg/L and 64 mg/L
	Median of the 1000 stochastic simulations to include model uncertainty										98% T>MIC	Probability below 50%					Cmin distribution	above 64 mg/L
	98% T>MIC	Meropnem plasma concentration is above the MIC for 98% of the time (2nd day of treatment)
	Cmin>MIC-<5xMIC	Minimal meropnem plasma concentration after 24.5 is above the MIC and below 5x MIC
											Cmin>MIC-<5xMIC	Probability over 90%
	Meropenem concentrations distribution of all 1000 stochastic simulations										Cmin>MIC-<5xMIC	Probability between 50% and 90%
	P0.05	5th percentile									Cmin>MIC-<5xMIC	Probability below 50%
	P0.95	95th percentile
[truncated: 27 more columns]

## Sheet: No MIC determined 
		1 g meropenem, 4 h infusion, 6 h dosing intervall				1 g meropenem, 4 h infusion, 8 h dosing intervall				1 g meropenem, 4 h infusion, 12 h dosing intervall				2 g meropenem, 4 h infusion, 6 h dosing intervall				2 g meropenem, 4 h infusion, 8 h dosing intervall				2 g meropenem, 4 h infusion, 12 h dosing intervall				3 g meropenem, 4 h infusion, 6 h dosing intervall				3 g meropenem, 4 h infusion, 8 h dosing intervall				3 g meropenem, 4 h infusion, 12 h dosing intervall				4 g meropenem, 4 h infusion, 6 h dosing intervall				4 g meropenem, 4 h infusion, 8 h dosing intervall				4 g meropenem, 4 h infusion, 12 h dosing intervall
	Creatinine clerance [mL/min] (Cockroft-Gault)	Probability of	Cmin [mg/L]			Probability of	Cmin [mg/L]			Probability of	Cmin [mg/L]			Probability of	Cmin [mg/L]			Probability of	Cmin [mg/L]			Probability of	Cmin [mg/L]			Probability of	Cmin [mg/L]			Probability of	Cmin [mg/L]			Probability of	Cmin [mg/L]			Probability of	Cmin [mg/L]			Probability of	Cmin [mg/L]			Probability of	Cmin [mg/L]
		98% T>MIC	P0.05	Median (P0.5)	P0.95	98% T>MIC	P0.05	Median (P0.5)	P0.95	98% T>MIC	P0.05	Median (P0.5)	P0.95	98% T>MIC	P0.05	Median (P0.5)	P0.95	98% T>MIC	P0.05	Median (P0.5)	P0.95	98% T>MIC	P0.05	Median (P0.5)	P0.95	98% T>MIC	P0.05	Median (P0.5)	P0.95	98% T>MIC	P0.05	Median (P0.5)	P0.95	98% T>MIC	P0.05	Median (P0.5)	P0.95	98% T>MIC	P0.05	Median (P0.5)	P0.95	98% T>MIC	P0.05	Median (P0.5)	P0.95	98% T>MIC	P0.05	Median (P0.5)	P0.95
	10	99.99	23.89	51.071	90.861	99.8626	13.975	34.097	64.487	98.2973	5.48679	17.835	38.577	99.99	47.64	101.87	179.77	99.99	28.0639	67.964	127.07	99.727	11.0049	35.476	75.126	99.99	71.5139	152.685	269.07	99.99	42.112	101.77	189.49	99.9212	16.487	53.106	111.84	99.99	95.575	203.49	357.99	99.99	56.087	135.49	252.2	99.9688	21.9099	70.658	148.43
	20	99.9263	17.666	36.116	63.256	99.1899	9.65189	23.038	43.59	96.1238	3.2165	10.942	24.497	99.99	35.324	72.237	125.86	99.9404	19.325	46.111	86.5821	98.7338	6.42669	21.814	48.192	99.99	52.835	108.21	188.8	99.9829	29.0059	69.0715	129.69	99.4883	9.69168	32.7065	72.237	99.99	70.428	144.32	251.42	99.99	38.543	92.051	172.41	99.7609	12.955	43.597	95.838
	30	99.638	13.343	27.26	48.446	98.0075	6.7767	16.606	32.379	93.3689	1.9081	7.1573	17.232	99.9829	26.683	54.461	96.615	99.7108	13.582	33.191	64.497	97.1317	3.8216	14.302	34.118	99.99	39.92	81.693	144.71	99.9334	20.299	49.815	96.577	98.4966	5.72239	21.446	51.143	99.99	53.358	108.9	193.08	99.9758	27.081	66.441	128.76	99.1232	7.64359	28.569	68.228
	40	99.0392	10.298	21.438	38.999	96.7068	4.8565	12.523	25.461	89.4359	1.1548	4.8723	12.782	99.9475	20.616	42.843	77.8511	99.1879	9.71749	25.024	50.7751	94.8703	2.3175	9.7433	25.493	99.99	30.999	64.3515	116.72	99.7604	14.5459	37.493	76.264	96.8873	3.4562	14.647	38.073	99.99	41.2189	85.721	155.77	99.9071	19.398	50.054	101.49	97.9562	4.6342	19.519	50.988
	50	98.229	8.11709	17.375	32.429	95.4896	3.5373	9.6735	20.644	83.2294	0.713759	3.4181	9.82741	99.8272	16.247	34.712	64.8911	98.3929	7.0728	19.38	41.255	91.639	1.4263	6.8401	19.704	99.9688	24.355	52.1255	97.1911	99.3821	10.663	29.068	61.762	94.6505	2.1496	10.272	29.449	99.99	32.445	69.435	129.581	99.7306	14.161	38.707	82.501	96.3375	2.8528	13.704	39.142
	60	97.3763	6.4791	14.344	27.55	94.1829	2.6117	7.6387	17.116	74.4148	0.44467	2.453	7.75411	99.5905	12.983	28.687	55.15	97.4533	5.22769	15.308	34.249	87.1902	0.892329	4.908	15.468	99.9192	19.489	43.057	82.831	98.8066	7.855	22.989	51.516	91.5718	1.3309	7.3288	23.15	99.9758	26.056	57.45	110.4	99.3791	10.488	30.572	68.513	93.8328	1.7815	9.79655	30.921
	70	96.5894	5.27869	12.062	23.889	92.7711	1.9705	6.15515	14.493	64.0289	0.28452	1.7848	6.2024	99.2183	10.553	24.125	47.705	96.4955	3.94219	12.306	28.906	81.0696	0.572409	3.5686	12.42	99.8079	15.861	36.176	71.4571	98.0844	5.9143	18.431	43.372	87.2442	0.850079	5.34425	18.635	99.9404	21.171	48.262	95.609	98.8986	7.8974	24.652	57.881	90.5664	1.1355	7.1273	24.845
	80	95.8606	4.332	10.262	20.944	90.9698	1.5034	5.0103	12.391	52.6757	0.182209	1.3165	5.03901	98.7257	8.69478	20.528	41.837	95.3839	3.0096	10.006	24.7031	73.6283	0.37033	2.6338	10.094	99.6173	13.018	30.804	62.779	97.2814	4.5216	15.039	37.116	81.8951	0.551879	3.9546	15.121	99.8696	17.365	41.0745	83.665	98.2786	6.03939	20.028	49.532	86.1698	0.743238	5.27645	20.214
	90	95.1633	3.5879	8.8243	18.5141	88.5597	1.1656	4.1184	10.687	41.9567	0.12237	0.98522	4.1325	98.1694	7.15269	17.636	37.059	94.2866	2.3332	8.2574	21.3971	65.0259	0.243179	1.9684	8.25281	99.3457	10.737	26.459	55.466	96.2739	3.49289	12.367	32.033	75.1556	0.3665	2.9569	12.411	99.7392	14.361	35.304	74.048	97.5636	4.6392	16.442	42.64	80.7217	0.488909	3.9379	16.5191
	100	94.497	3.012	7.65805	16.489	85.3571	0.904539	3.4198	9.29411	32.7334	0.0820938	0.74807	3.43521	97.5908	6.0182	15.284	32.989	92.8799	1.8139	6.85325	18.643	55.9064	0.16409	1.4854	6.80921	98.9816	9.05359	22.973	49.687	95.4472	2.7405	10.279	27.932	67.3912	0.244069	2.2379	10.249	99.5591	12.064	30.632	66.0981	96.6395	3.6239	13.696	37.221	74.3983	0.326919	2.9714	13.619
	110	93.8439	2.5712	6.7029	14.891	81.7365	0.71754	2.8708	8.1747	24.3847	0.0567088	0.56988	2.85181	97.0173	5.1268	13.384	29.727	91.1886	1.4428	5.73665	16.375	47.4839	0.11286	1.1476	5.7281	98.5745	7.6932	20.108	44.501	94.297	2.1626	8.5991	24.606	59.6412	0.17092	1.7139	8.5489	99.3073	10.264	26.829	59.4391	95.8942	2.87889	11.482	32.654	67.2066	0.22746	2.2778	11.413
	120	93.0743	2.2072	5.9425	13.517	77.3666	0.58161	2.44085	7.2565	18.3597	0.039928	0.44711	2.4184	96.4959	4.4191	11.877	27.026	89.4178	1.1623	4.9013	14.538	39.325	0.0805438	0.891415	4.85191	98.1567	6.6364	17.846	40.49	93.0046	1.752	7.3324	21.823	52.2052	0.12066	1.3387	7.2849	99.0069	8.81429	23.712	54.0671	94.8148	2.32619	9.7536	29.0931	60.1674	0.16079	1.7872	9.65672
	130	92.3362	1.9248	5.3255	12.417	72.418	0.47916	2.1097	6.5417	13.7526	0.0289589	0.35867	2.08011	95.9725	3.8585	10.637	24.731	87.1967	0.953409	4.2184	13.026	32.6769	0.05897	0.714335	4.1559	97.7071	5.7357	15.9625	37.24	91.6315	1.4367	6.3327	19.644	45.0441	0.0871709	1.0674	6.2337	98.6963	7.68239	21.288	49.812	93.8102	1.9096	8.4429	26.174	53.6131	0.11552	1.42	8.32021
	140	91.6411	1.7026	4.8475	11.561	67.7594	0.40549	1.8614	5.9865	10.3998	0.021907	0.2944	1.8346	95.5417	3.409	9.7008	23.135	85.111	0.808569	3.7331	11.996	27.1326	0.043689	0.59003	3.6631	97.3035	5.0942	14.507	34.584	90.3677	1.213	5.5825	17.996	39.3341	0.065995	0.884605	5.49381	98.3686	6.827	19.403	46.218	92.6866	1.61	7.4538	23.98	47.7183	0.0878219	1.1763	7.3487
	150	90.9895	1.5192	4.4483	10.879	62.6352	0.343539	1.6612	5.5531	7.92356	0.016739	0.246465	1.6445	95.1038	3.0229	8.9014	21.736	82.3528	0.68256	3.3153	11.082	22.4871	0.033634	0.49224	3.2809	96.9349	4.54678	13.357	32.684	88.5828	1.0254	4.9997	16.651	33.8363	0.0501658	0.7388	4.93691	98.0348	6.0528	17.8	43.477	91.608	1.3603	6.6575	22.2381	41.9599	0.0678521	0.981625	6.60091
	175	90.3042	1.3921	4.1834	10.402	58.633	0.2989	1.5291	5.2694	6.33804	0.013492	0.21628	1.5158	94.7429	2.7851	8.37055	20.746	79.933	0.601239	3.0689	10.525	19.2888	0.02728	0.43347	3.0432	96.6158	4.15679	12.581	31.2701	87.1076	0.900679	4.5972	15.756	29.8725	0.0406879	0.64995	4.54401	97.782	5.5331	16.776	41.773	90.469	1.2007	6.09935	21.084	38.0425	0.0540219	0.868485	6.0725
	200	90.1148	1.3843	4.1843	10.4001	58.4482	0.29905	1.5271	5.24711	6.51376	0.013481	0.21617	1.5168	94.7358	2.77469	8.3809	20.846	79.9406	0.595708	3.0555	10.443	19.4625	0.02683	0.43265	3.02461	96.6153	4.14979	12.556	31.167	87.1036	0.895478	4.5811	15.732	29.521	0.04032	0.64931	4.5584	97.7627	5.5238	16.744	41.562	90.6225	1.1968	6.0932	20.973	37.5275	0.054365	0.862505	6.07111
	250	90.2916	1.3843	4.1914	10.406	58.635	0.29721	1.52685	5.24631	6.51376	0.0135689	0.21573	1.5151	94.751	2.7634	8.3623	20.759	80.0895	0.596369	3.05725	10.502	19.1989	0.027122	0.432225	3.0234	96.6158	4.14039	12.552	31.2061	87.1061	0.896429	4.5844	15.7361	29.519	0.0400999	0.648375	4.5442	97.7577	5.5278	16.719	41.558	90.464	1.1934	6.10375	20.93	38.0546	0.0542598	0.8649	6.05921
	300	90.2865	1.385	4.1788	10.379	58.4512	0.299289	1.5343	5.2757	6.33804	0.013442	0.21634	1.5148	94.7388	2.7636	8.3652	20.781	80.1703	0.59892	3.0604	10.494	19.4656	0.0271219	0.43239	3.036	96.5971	4.1472	12.559	31.197	87.1162	0.89789	4.5884	15.751	29.6947	0.0404089	0.649355	4.5458	97.782	5.5378	16.736	41.582	90.4518	1.195	6.1025	20.957	38.0405	0.0538539	0.86693	6.06091
	MIC	Minimal inhibiotry concentration									98% T>MIC	Probability over 90%					Cmin distribution	below 16mg/L
											98% T>MIC	Probability between 50% and 90%					Cmin distribution	between 16 mg/L and 64 mg/L
	Median of the 1000 stochastic simulations to include model uncertainty										98% T>MIC	Probability below 50%					Cmin distribution	above 64 mg/L
	98% T>MIC	Meropnem plasma concentration is above the MIC for 98% of the time (2nd day of treatment)
	Meropenem concentrations distribution of all 1000 stochastic simulations
	P0.05	5th percentile
	P0.95	95th percentile
[truncated: 12 more columns]
